# Supplementary material for: Proposed Mechanism for Emodin as Agent for Methicillin Resistant Staphylococcus Aureus: In Vitro Testing and In Silico Study
Source: Curr Issues Mol Biol. 2022 Sep 27;44(10):4490–9. doi: 10.3390/cimb44100307 (PMC9600265; doi:10.3390/cimb44100307)
Supplement: Supplementary file 1 [file cimb-44-00307-s001.zip]

Archive with 1 entries (1 files):
- cimb-1926674-supplementary.pdf
